# Supplementary material for: Gene–Environment Interactions at Nucleotide Resolution
Source: PLoS Genet. 2010 Sep 30;6(9):e1001144. doi: 10.1371/journal.pgen.1001144 (PMC2947989; doi:10.1371/journal.pgen.1001144)
Supplement: Dataset S1 — The sporulation efficiencies for each replicate. (0.02 MB TXT) [file pgen.1001144.s001.txt]

Type	RME	RSF	IMEC	IMENC	ENV	EFF
OAK	O	O	O	O	FRUC	0.994266829
OAK	V	O	O	O	FRUC	0.708249497
OAK	O	V	O	O	FRUC	0.985174302
OAK	O	O	V	O	FRUC	0.86581619
OAK	O	O	O	V	FRUC	0.979413141
OAK	V	V	O	O	FRUC	0.591458501
OAK	V	O	V	O	FRUC	0.347870251
OAK	V	O	O	V	FRUC	0.568588469
OAK	O	V	V	O	FRUC	0.657539762
OAK	O	V	O	V	FRUC	0.878724972
OAK	O	O	V	V	FRUC	0.753297443
OAK	O	V	V	V	FRUC	0.486360881
OAK	V	O	V	V	FRUC	0.153716558
OAK	V	V	O	V	FRUC	0.33572146
OAK	V	V	V	O	FRUC	0.17016582
OAK	V	V	V	V	FRUC	0.130443535
OAK	O	O	O	O	FRUC	0.997396355
OAK	V	O	O	O	FRUC	0.83306538
OAK	O	V	O	O	FRUC	0.980969551
OAK	O	O	V	O	FRUC	0.874949819
OAK	O	O	O	V	FRUC	0.982179804
OAK	V	V	O	O	FRUC	0.573438756
OAK	V	O	V	O	FRUC	0.316878232
OAK	V	O	O	V	FRUC	0.591783393
OAK	O	V	V	O	FRUC	0.62594086
OAK	O	V	O	V	FRUC	0.846969595
OAK	O	O	V	V	FRUC	0.691834003
OAK	O	V	V	V	FRUC	0.457686127
OAK	V	O	V	V	FRUC	0.227684868
OAK	V	V	O	V	FRUC	0.367042707
OAK	V	V	V	O	FRUC	0.196249163
OAK	V	V	V	V	FRUC	0.121011881
OAK	O	O	O	O	FRUC	0.998331665
OAK	V	O	O	O	FRUC	0.785671242
OAK	O	V	O	O	FRUC	0.987310492
OAK	O	O	V	O	FRUC	0.840451841
OAK	O	O	O	V	FRUC	0.980322839
OAK	V	V	O	O	FRUC	0.639017206
OAK	V	O	V	O	FRUC	0.3060663
OAK	V	O	O	V	FRUC	0.588589795
OAK	O	V	V	O	FRUC	0.669342431
OAK	O	V	O	V	FRUC	0.830734221
OAK	O	O	V	V	FRUC	0.735309865
OAK	O	V	V	V	FRUC	0.478468257
OAK	V	O	V	V	FRUC	0.187098501
OAK	V	V	O	V	FRUC	0.36532425
OAK	V	V	V	O	FRUC	0.179440512
OAK	V	V	V	V	FRUC	0.096964417
VIN	O	O	O	O	FRUC	0.742138365
VIN	V	O	O	O	FRUC	0.370548862
VIN	O	V	O	O	FRUC	0.525168795
VIN	O	O	V	O	FRUC	0.475427422
VIN	V	V	O	O	FRUC	0.221588239
VIN	V	O	V	O	FRUC	0.207654288
VIN	V	O	O	V	FRUC	0.243588885
VIN	O	V	V	O	FRUC	0.28411977
VIN	O	V	O	V	FRUC	0.343074968
VIN	O	O	V	V	FRUC	0.357247132
VIN	O	V	V	V	FRUC	0.21432407
VIN	V	O	V	V	FRUC	0.094482389
VIN	V	V	O	V	FRUC	0.104179245
VIN	V	V	V	O	FRUC	0.056782121
VIN	V	V	V	V	FRUC	0.011387996
VIN	O	O	O	O	FRUC	0.764678409
VIN	V	O	O	O	FRUC	0.37136555
VIN	O	V	O	O	FRUC	0.49555511
VIN	O	O	V	O	FRUC	0.489505348
VIN	O	O	O	V	FRUC	0.574739514
VIN	V	V	O	O	FRUC	0.22706606
VIN	V	O	V	O	FRUC	0.207827629
VIN	V	O	O	V	FRUC	0.239037146
VIN	O	V	V	O	FRUC	0.289595182
VIN	O	V	O	V	FRUC	0.35652697
VIN	O	O	V	V	FRUC	0.384790163
VIN	O	V	V	V	FRUC	0.236722408
VIN	V	O	V	V	FRUC	0.074237856
VIN	V	V	O	V	FRUC	0.121330198
VIN	V	V	V	O	FRUC	0.053009944
VIN	V	V	V	V	FRUC	0.013783874
VIN	O	O	O	O	FRUC	0.736747229
VIN	V	O	O	O	FRUC	0.36387347
VIN	O	V	O	O	FRUC	0.495118363
VIN	O	O	V	O	FRUC	0.445306232
VIN	O	O	O	V	FRUC	0.573884541
VIN	V	V	O	O	FRUC	0.225125628
VIN	V	O	V	O	FRUC	0.194234499
VIN	V	O	O	V	FRUC	0.25843224
VIN	O	V	V	O	FRUC	0.288480868
VIN	O	V	O	V	FRUC	0.343298555
VIN	O	O	V	V	FRUC	0.361274379
VIN	O	V	V	V	FRUC	0.216793995
VIN	V	O	V	V	FRUC	0.081569783
VIN	V	V	O	V	FRUC	0.093146459
VIN	V	V	V	O	FRUC	0.051185598
VIN	V	V	V	V	FRUC	0.010314802
OAK	O	O	O	O	GAL	0.867549669
OAK	V	O	O	O	GAL	0.710251606
OAK	O	V	O	O	GAL	0.802139037
OAK	O	O	V	O	GAL	0.659954952
OAK	O	O	O	V	GAL	0.798812576
OAK	V	V	O	O	GAL	0.560024625
OAK	V	O	V	O	GAL	0.383158186
OAK	V	O	O	V	GAL	0.562599488
OAK	O	V	V	O	GAL	0.553558103
OAK	O	V	O	V	GAL	0.730368645
OAK	O	O	V	V	GAL	0.572541718
OAK	O	V	V	V	GAL	0.399511301
OAK	V	O	V	V	GAL	0.294605254
OAK	V	V	O	V	GAL	0.46508212
OAK	V	V	V	O	GAL	0.290523357
OAK	V	V	V	V	GAL	0.165445665
OAK	O	O	O	O	GAL	0.931011431
OAK	V	O	O	O	GAL	0.758847185
OAK	O	V	O	O	GAL	0.823750168
OAK	O	O	V	O	GAL	0.71559633
OAK	O	O	O	V	GAL	0.830683943
OAK	V	V	O	O	GAL	0.631444683
OAK	V	O	V	O	GAL	0.377881747
OAK	V	O	O	V	GAL	0.575289575
OAK	O	V	V	O	GAL	0.567320523
OAK	O	V	O	V	GAL	0.647396529
OAK	O	O	V	V	GAL	0.578803259
OAK	O	V	V	V	GAL	0.416447767
OAK	V	O	V	V	GAL	0.302722249
OAK	V	V	O	V	GAL	0.454766406
OAK	V	V	V	O	GAL	0.307790207
OAK	V	V	V	V	GAL	0.197734433
OAK	O	O	O	O	GAL	0.920294216
OAK	V	O	O	O	GAL	0.772047034
OAK	O	V	O	O	GAL	0.840916683
OAK	O	O	V	O	GAL	0.641077305
OAK	O	O	O	V	GAL	0.840632928
OAK	V	V	O	O	GAL	0.578873615
OAK	V	O	V	O	GAL	0.432607534
OAK	V	O	O	V	GAL	0.607518189
OAK	O	V	V	O	GAL	0.562872225
OAK	O	V	O	V	GAL	0.710209301
OAK	O	O	V	V	GAL	0.599335503
OAK	O	V	V	V	GAL	0.391765648
OAK	V	O	V	V	GAL	0.313328349
OAK	V	V	O	V	GAL	0.444057583
OAK	V	V	V	O	GAL	0.203800831
OAK	V	V	V	V	GAL	0.138556646
VIN	O	O	O	O	GAL	0.815586678
VIN	V	O	O	O	GAL	0.631969515
VIN	O	V	O	O	GAL	0.767368773
VIN	O	O	V	O	GAL	0.744787826
VIN	O	O	O	V	GAL	0.750535906
VIN	V	V	O	O	GAL	0.541817937
VIN	V	O	V	O	GAL	0.41975059
VIN	V	O	O	V	GAL	0.422530469
VIN	O	V	V	O	GAL	0.594694178
VIN	O	V	O	V	GAL	0.61541034
VIN	O	O	V	V	GAL	0.650843599
VIN	O	V	V	V	GAL	0.464108079
VIN	V	O	V	V	GAL	0.199197056
VIN	V	V	O	V	GAL	0.338485213
VIN	V	V	V	O	GAL	0.165853006
VIN	V	V	V	V	GAL	0.065770719
VIN	O	O	O	O	GAL	0.827237406
VIN	V	O	O	O	GAL	0.66527675
VIN	O	V	O	O	GAL	0.766613076
VIN	O	O	V	O	GAL	0.745441137
VIN	O	O	O	V	GAL	0.771633487
VIN	V	V	O	O	GAL	0.507329209
VIN	V	O	V	O	GAL	0.379084967
VIN	V	O	O	V	GAL	0.40562168
VIN	O	V	V	O	GAL	0.626128234
VIN	O	V	O	V	GAL	0.632876712
VIN	O	O	V	V	GAL	0.691860853
VIN	O	V	V	V	GAL	0.484394841
VIN	V	O	V	V	GAL	0.155353441
VIN	V	V	O	V	GAL	0.300054003
VIN	V	V	V	O	GAL	0.169012197
VIN	V	V	V	V	GAL	0.057596889
VIN	O	O	O	O	GAL	0.830620856
VIN	V	O	O	O	GAL	0.639881752
VIN	O	V	O	O	GAL	0.784439543
VIN	O	O	V	O	GAL	0.74831115
VIN	O	O	O	V	GAL	0.737134444
VIN	V	V	O	O	GAL	0.529470797
VIN	V	O	V	O	GAL	0.344651725
VIN	V	O	O	V	GAL	0.442514086
VIN	O	V	V	O	GAL	0.619594413
VIN	O	V	O	V	GAL	0.712335217
VIN	O	O	V	V	GAL	0.63684175
VIN	O	V	V	V	GAL	0.529594176
VIN	V	O	V	V	GAL	0.138463641
VIN	V	V	O	V	GAL	0.352157662
VIN	V	V	V	O	GAL	0.209109449
VIN	V	V	V	V	GAL	0.055312457
OAK	O	O	O	O	SUC	0.994257862
OAK	V	O	O	O	SUC	0.729007634
OAK	O	V	O	O	SUC	0.983175324
OAK	O	O	V	O	SUC	0.878285294
OAK	O	O	O	V	SUC	0.973930481
OAK	V	V	O	O	SUC	0.564545393
OAK	V	O	V	O	SUC	0.366288057
OAK	V	O	O	V	SUC	0.569511541
OAK	O	V	V	O	SUC	0.616593592
OAK	O	V	O	V	SUC	0.838742257
OAK	O	O	V	V	SUC	0.777755254
OAK	O	V	V	V	SUC	0.488643257
OAK	V	O	V	V	SUC	0.245486392
OAK	V	V	O	V	SUC	0.377640253
OAK	V	V	V	O	SUC	0.183137387
OAK	V	V	V	V	SUC	0.134408602
OAK	O	O	O	O	SUC	0.991672309
OAK	V	O	O	O	SUC	0.784382128
OAK	O	V	O	O	SUC	0.958872552
OAK	O	O	V	O	SUC	0.877850272
OAK	O	O	O	V	SUC	0.974991505
OAK	V	V	O	O	SUC	0.553599032
OAK	V	O	V	O	SUC	0.340454118
OAK	V	O	O	V	SUC	0.493553203
OAK	O	V	V	O	SUC	0.581028201
OAK	O	V	O	V	SUC	0.873177258
OAK	O	O	V	V	SUC	0.703504767
OAK	O	V	V	V	SUC	0.458935898
OAK	V	O	V	V	SUC	0.288925104
OAK	V	V	O	V	SUC	0.371144481
OAK	V	V	V	O	SUC	0.232411386
OAK	V	V	V	V	SUC	0.15301753
OAK	O	O	O	O	SUC	0.987580559
OAK	V	O	O	O	SUC	0.752387357
OAK	O	V	O	O	SUC	0.97106497
OAK	O	O	V	O	SUC	0.8478173
OAK	O	O	O	V	SUC	0.956102138
OAK	V	V	O	O	SUC	0.583813094
OAK	V	O	V	O	SUC	0.433382432
OAK	V	O	O	V	SUC	0.66141996
OAK	O	V	V	O	SUC	0.627677546
OAK	O	V	O	V	SUC	0.869029172
OAK	O	O	V	V	SUC	0.763543829
OAK	O	V	V	V	SUC	0.509449136
OAK	V	O	V	V	SUC	0.272039121
OAK	V	V	O	V	SUC	0.412091591
OAK	V	V	V	O	SUC	0.207009784
OAK	V	V	V	V	SUC	0.119541923
VIN	O	O	O	O	SUC	0.751805296
VIN	V	O	O	O	SUC	0.435221575
VIN	O	V	O	O	SUC	0.588963279
VIN	O	O	V	O	SUC	0.476550478
VIN	V	V	O	O	SUC	0.270673659
VIN	V	O	V	O	SUC	0.234932847
VIN	V	O	O	V	SUC	0.285675948
VIN	O	V	V	O	SUC	0.326997725
VIN	O	V	O	V	SUC	0.370345567
VIN	O	O	V	V	SUC	0.411284931
VIN	O	V	V	V	SUC	0.22810317
VIN	V	O	V	V	SUC	0.106028131
VIN	V	V	O	V	SUC	0.133100531
VIN	V	V	V	O	SUC	0.063021254
VIN	V	V	V	V	SUC	0.018797244
VIN	O	O	O	O	SUC	0.835092877
VIN	V	O	O	O	SUC	0.430129106
VIN	O	V	O	O	SUC	0.566256191
VIN	O	O	V	O	SUC	0.522441892
VIN	O	O	O	V	SUC	0.570786064
VIN	V	V	O	O	SUC	0.267269682
VIN	V	O	V	O	SUC	0.220130001
VIN	V	O	O	V	SUC	0.262527746
VIN	O	V	V	O	SUC	0.299718763
VIN	O	V	O	V	SUC	0.370914704
VIN	O	O	V	V	SUC	0.422757697
VIN	O	V	V	V	SUC	0.265256959
VIN	V	O	V	V	SUC	0.113049873
VIN	V	V	O	V	SUC	0.168863317
VIN	V	V	V	O	SUC	0.06445771
VIN	V	V	V	V	SUC	0.023651591
VIN	O	O	O	O	SUC	0.778520797
VIN	V	O	O	O	SUC	0.422592741
VIN	O	V	O	O	SUC	0.525117214
VIN	O	O	V	O	SUC	0.486119473
VIN	O	O	O	V	SUC	0.701874163
VIN	V	V	O	O	SUC	0.332034661
VIN	V	O	V	O	SUC	0.304077775
VIN	V	O	O	V	SUC	0.340916717
VIN	O	V	V	O	SUC	0.398765184
VIN	O	V	O	V	SUC	0.441479401
VIN	O	O	V	V	SUC	0.473504845
VIN	O	V	V	V	SUC	0.326038948
VIN	V	O	V	V	SUC	0.132469451
VIN	V	V	O	V	SUC	0.173755535
VIN	V	V	V	O	SUC	0.061105528
VIN	V	V	V	V	SUC	0.030288816
OAK	O	O	O	O	MAL	0.994513215
OAK	V	O	O	O	MAL	0.964670458
OAK	O	V	O	O	MAL	0.97908771
OAK	O	O	V	O	MAL	0.976566721
OAK	O	O	O	V	MAL	0.988119623
OAK	V	V	O	O	MAL	0.888543847
OAK	V	O	V	O	MAL	0.722518389
OAK	V	O	O	V	MAL	0.912561576
OAK	O	V	V	O	MAL	0.883925527
OAK	O	V	O	V	MAL	0.938586405
OAK	O	O	V	V	MAL	0.938306452
OAK	O	V	V	V	MAL	0.58283864
OAK	V	O	V	V	MAL	0.419421488
OAK	V	V	O	V	MAL	0.628587783
OAK	V	V	V	O	MAL	0.350674632
OAK	V	V	V	V	MAL	0.145478992
OAK	O	O	O	O	MAL	0.992586491
OAK	V	O	O	O	MAL	0.969812867
OAK	O	V	O	O	MAL	0.979708178
OAK	O	O	V	O	MAL	0.974156299
OAK	O	O	O	V	MAL	0.977722606
OAK	V	V	O	O	MAL	0.849416186
OAK	V	O	V	O	MAL	0.588255261
OAK	V	O	O	V	MAL	0.829631618
OAK	O	V	V	O	MAL	0.859200649
OAK	O	V	O	V	MAL	0.949023861
OAK	O	O	V	V	MAL	0.956613974
OAK	O	V	V	V	MAL	0.740133127
OAK	V	O	V	V	MAL	0.446677909
OAK	V	V	O	V	MAL	0.593411797
OAK	V	V	V	O	MAL	0.377593641
OAK	V	V	V	V	MAL	0.184806574
OAK	O	O	O	O	MAL	0.987856206
OAK	V	O	O	O	MAL	0.977462717
OAK	O	V	O	O	MAL	0.979861592
OAK	O	O	V	O	MAL	0.966236413
OAK	O	O	O	V	MAL	0.986240064
OAK	V	V	O	O	MAL	0.847671929
OAK	V	O	V	O	MAL	0.672253134
OAK	V	O	O	V	MAL	0.895677273
OAK	O	V	V	O	MAL	0.893741588
OAK	O	V	O	V	MAL	0.940618057
OAK	O	O	V	V	MAL	0.95373214
OAK	O	V	V	V	MAL	0.716652136
OAK	V	O	V	V	MAL	0.510366506
OAK	V	V	O	V	MAL	0.635780374
OAK	V	V	V	O	MAL	0.366144369
OAK	V	V	V	V	MAL	0.170736603
VIN	O	O	O	O	MAL	0.777666399
VIN	V	O	O	O	MAL	0.464091732
VIN	O	V	O	O	MAL	0.581417175
VIN	O	O	V	O	MAL	0.563089782
VIN	V	V	O	O	MAL	0.2800107
VIN	V	O	V	O	MAL	0.24908549
VIN	V	O	O	V	MAL	0.265533687
VIN	O	V	V	O	MAL	0.28449255
VIN	O	V	O	V	MAL	0.314423334
VIN	O	O	V	V	MAL	0.443776709
VIN	O	V	V	V	MAL	0.183442645
VIN	V	O	V	V	MAL	0.079320492
VIN	V	V	O	V	MAL	0.075888376
VIN	V	V	V	O	MAL	0.04296376
VIN	V	V	V	V	MAL	0.008720735
VIN	O	O	O	O	MAL	0.816091954
VIN	V	O	O	O	MAL	0.504380392
VIN	O	V	O	O	MAL	0.609021049
VIN	O	O	V	O	MAL	0.609933819
VIN	O	O	O	V	MAL	0.654311093
VIN	V	V	O	O	MAL	0.258533968
VIN	V	O	V	O	MAL	0.267926551
VIN	V	O	O	V	MAL	0.301365257
VIN	O	V	V	O	MAL	0.322945228
VIN	O	V	O	V	MAL	0.352127731
VIN	O	O	V	V	MAL	0.455583756
VIN	O	V	V	V	MAL	0.177253479
VIN	V	O	V	V	MAL	0.081015882
VIN	V	V	O	V	MAL	0.089953115
VIN	V	V	V	O	MAL	0.041644095
VIN	V	V	V	V	MAL	0.009128742
VIN	O	O	O	O	MAL	0.809492023
VIN	V	O	O	O	MAL	0.477682748
VIN	O	V	O	O	MAL	0.608294931
VIN	O	O	V	O	MAL	0.566370499
VIN	O	O	O	V	MAL	0.598250336
VIN	V	V	O	O	MAL	0.233497404
VIN	V	O	V	O	MAL	0.252722872
VIN	V	O	O	V	MAL	0.286947213
VIN	O	V	V	O	MAL	0.305857124
VIN	O	V	O	V	MAL	0.330858251
VIN	O	O	V	V	MAL	0.407627571
VIN	O	V	V	V	MAL	0.170272813
VIN	V	O	V	V	MAL	0.07877269
VIN	V	V	O	V	MAL	0.068877034
VIN	V	V	V	O	MAL	0.035542942
VIN	V	V	V	V	MAL	0.007054555
OAK	O	O	O	O	RAF	0.993846977
OAK	V	O	O	O	RAF	0.938224456
OAK	O	V	O	O	RAF	0.939574013
OAK	O	O	V	O	RAF	0.970304976
OAK	O	O	O	V	RAF	0.980535117
OAK	V	V	O	O	RAF	0.935403976
OAK	V	O	V	O	RAF	0.905557793
OAK	V	O	O	V	RAF	0.963569519
OAK	O	V	V	O	RAF	0.876124614
OAK	O	V	O	V	RAF	0.937866038
OAK	O	O	V	V	RAF	0.934892498
OAK	O	V	V	V	RAF	0.652991108
OAK	V	O	V	V	RAF	0.798369712
OAK	V	V	O	V	RAF	0.794307197
OAK	V	V	V	O	RAF	0.643183075
OAK	V	V	V	V	RAF	0.409938319
OAK	O	O	O	O	RAF	0.969503164
OAK	V	O	O	O	RAF	0.935727529
OAK	O	V	O	O	RAF	0.972628598
OAK	O	O	V	O	RAF	0.982815112
OAK	O	O	O	V	RAF	0.960142732
OAK	V	V	O	O	RAF	0.940649047
OAK	V	O	V	O	RAF	0.925340125
OAK	V	O	O	V	RAF	0.948323365
OAK	O	V	V	O	RAF	0.832762902
OAK	O	V	O	V	RAF	0.934214074
OAK	O	O	V	V	RAF	0.938476165
OAK	O	V	V	V	RAF	0.709176155
OAK	V	O	V	V	RAF	0.794348088
OAK	V	V	O	V	RAF	0.799986357
OAK	V	V	V	O	RAF	0.684783339
OAK	V	V	V	V	RAF	0.522152123
OAK	O	O	O	O	RAF	0.962729165
OAK	V	O	O	O	RAF	0.958929766
OAK	O	V	O	O	RAF	0.975769746
OAK	O	O	V	O	RAF	0.923885393
OAK	O	O	O	V	RAF	0.978411977
OAK	V	V	O	O	RAF	0.939772335
OAK	V	O	V	O	RAF	0.903601481
OAK	V	O	O	V	RAF	0.893444329
OAK	O	V	V	O	RAF	0.940379223
OAK	O	V	O	V	RAF	0.972287617
OAK	O	O	V	V	RAF	0.964459884
OAK	O	V	V	V	RAF	0.746760658
OAK	V	O	V	V	RAF	0.784539588
OAK	V	V	O	V	RAF	0.794369307
OAK	V	V	V	O	RAF	0.567675267
OAK	V	V	V	V	RAF	0.513107352
VIN	O	O	O	O	RAF	0.867046216
VIN	V	O	O	O	RAF	0.757756727
VIN	O	V	O	O	RAF	0.788339841
VIN	O	O	V	O	RAF	0.769782245
VIN	O	O	O	V	RAF	0.818912403
VIN	V	V	O	O	RAF	0.451158997
VIN	V	O	V	O	RAF	0.475502172
VIN	V	O	O	V	RAF	0.544344776
VIN	O	V	V	O	RAF	0.520997641
VIN	O	V	O	V	RAF	0.667655586
VIN	O	O	V	V	RAF	0.705763044
VIN	O	V	V	V	RAF	0.33804878
VIN	V	O	V	V	RAF	0.302027451
VIN	V	V	O	V	RAF	0.233828394
VIN	V	V	V	O	RAF	0.162760417
VIN	V	V	V	V	RAF	0.050757468
VIN	O	O	O	O	RAF	0.873327088
VIN	V	O	O	O	RAF	0.7750578
VIN	O	V	O	O	RAF	0.782215524
VIN	O	O	V	O	RAF	0.778377649
VIN	O	O	O	V	RAF	0.823205163
VIN	V	V	O	O	RAF	0.479383935
VIN	V	O	V	O	RAF	0.515668524
VIN	V	O	O	V	RAF	0.624100963
VIN	O	V	V	O	RAF	0.607749326
VIN	O	V	O	V	RAF	0.722623792
VIN	O	O	V	V	RAF	0.750895936
VIN	O	V	V	V	RAF	0.416016961
VIN	V	O	V	V	RAF	0.331754856
VIN	V	V	O	V	RAF	0.241683735
VIN	V	V	V	O	RAF	0.107506758
VIN	V	V	V	V	RAF	0.050910961
VIN	O	O	O	O	RAF	0.90012172
VIN	V	O	O	O	RAF	0.773426013
VIN	O	V	O	O	RAF	0.799632353
VIN	O	O	V	O	RAF	0.787148053
VIN	O	O	O	V	RAF	0.841630471
VIN	V	V	O	O	RAF	0.498494594
VIN	V	O	V	O	RAF	0.524691358
VIN	V	O	O	V	RAF	0.628656353
VIN	O	V	V	O	RAF	0.666666667
VIN	O	V	O	V	RAF	0.73622548
VIN	O	O	V	V	RAF	0.716320716
VIN	O	V	V	V	RAF	0.418135675
VIN	V	O	V	V	RAF	0.260753241
VIN	V	V	O	V	RAF	0.236553923
VIN	V	V	V	O	RAF	0.135326351
VIN	V	V	V	V	RAF	0.04914575
OAK	O	O	O	O	GJ	0.572399299
OAK	V	O	O	O	GJ	0.38473812
OAK	O	V	O	O	GJ	0.265017916
OAK	O	O	V	O	GJ	0.377599442
OAK	O	O	O	V	GJ	0.459301922
OAK	V	V	O	O	GJ	0.205350889
OAK	V	O	V	O	GJ	0.202432299
OAK	V	O	O	V	GJ	0.244341995
OAK	O	V	V	O	GJ	0.072617033
OAK	O	V	O	V	GJ	0.098405951
OAK	O	O	V	V	GJ	0.267427212
OAK	O	V	V	V	GJ	0.001976145
OAK	V	O	V	V	GJ	0.146310522
OAK	V	V	O	V	GJ	0.06550314
OAK	V	V	V	O	GJ	0.02693061
OAK	V	V	V	V	GJ	0.007378533
OAK	O	O	O	O	GJ	0.532448683
OAK	V	O	O	O	GJ	0.37219917
OAK	O	V	O	O	GJ	0.306941127
OAK	O	O	V	O	GJ	0.349477816
OAK	O	O	O	V	GJ	0.44287917
OAK	V	V	O	O	GJ	0.20559303
OAK	V	O	V	O	GJ	0.174586413
OAK	V	O	O	V	GJ	0.281763722
OAK	O	V	V	O	GJ	0.017573339
OAK	O	V	O	V	GJ	0.142229353
OAK	O	O	V	V	GJ	0.242277659
OAK	O	V	V	V	GJ	0.02421512
OAK	V	O	V	V	GJ	0.146383222
OAK	V	V	O	V	GJ	0.122321555
OAK	V	V	V	O	GJ	0.036787638
OAK	V	V	V	V	GJ	0.005912578
OAK	O	O	O	O	GJ	0.580663334
OAK	V	O	O	O	GJ	0.392506315
OAK	O	V	O	O	GJ	0.287344398
OAK	O	O	V	O	GJ	0.366297801
OAK	O	O	O	V	GJ	0.451037344
OAK	V	V	O	O	GJ	0.181761269
OAK	V	O	V	O	GJ	0.208183167
OAK	V	O	O	V	GJ	0.276871131
OAK	O	V	V	O	GJ	0.043515541
OAK	O	V	O	V	GJ	0.185965675
OAK	O	O	V	V	GJ	0.253566752
OAK	O	V	V	V	GJ	0.02478922
OAK	V	O	V	V	GJ	0.13079249
OAK	V	V	O	V	GJ	0.116295461
OAK	V	V	V	O	GJ	0.012233485
OAK	V	V	V	V	GJ	0.001961471
VIN	O	O	O	O	GJ	0.23671827
VIN	V	O	O	O	GJ	0.062128764
VIN	O	V	O	O	GJ	0.043424403
VIN	O	O	V	O	GJ	0.08081427
VIN	O	O	O	V	GJ	0.145281018
VIN	V	V	O	O	GJ	0.001736111
VIN	V	O	V	O	GJ	0.001511259
VIN	V	O	O	V	GJ	0.029748908
VIN	O	V	V	O	GJ	0.001788294
VIN	O	V	O	V	GJ	0.000755806
VIN	O	O	V	V	GJ	0.023697007
VIN	O	V	V	V	GJ	0.001175494
VIN	V	O	V	V	GJ	0.00068451
VIN	V	V	O	V	GJ	0.001168064
VIN	V	V	V	O	GJ	0.001105736
VIN	V	V	V	V	GJ	0.001373815
VIN	O	O	O	O	GJ	0.309549721
VIN	V	O	O	O	GJ	0.077454366
VIN	O	V	O	O	GJ	0.032503166
VIN	O	O	V	O	GJ	0.117028732
VIN	O	O	O	V	GJ	0.180480828
VIN	V	V	O	O	GJ	0.002443622
VIN	V	O	V	O	GJ	0.002391037
VIN	V	O	O	V	GJ	0.012441042
VIN	O	V	V	O	GJ	0.001920834
VIN	O	V	O	V	GJ	0.002615099
VIN	O	O	V	V	GJ	0.028588932
VIN	O	V	V	V	GJ	0.001106577
VIN	V	O	V	V	GJ	0.000828787
VIN	V	V	O	V	GJ	0.001029018
VIN	V	V	V	O	GJ	0.001099354
VIN	V	V	V	V	GJ	0.000826389
VIN	O	O	O	O	GJ	0.263961814
VIN	V	O	O	O	GJ	0.06187418
VIN	O	V	O	O	GJ	0.0190424
VIN	O	O	V	O	GJ	0.150966765
VIN	O	O	O	V	GJ	0.182172931
VIN	V	V	O	O	GJ	0.001097996
VIN	V	O	V	O	GJ	0.003413901
VIN	V	O	O	V	GJ	0.015298072
VIN	O	V	V	O	GJ	0.001646881
VIN	O	V	O	V	GJ	0.002070251
VIN	O	O	V	V	GJ	0.028050977
VIN	O	V	V	V	GJ	0.00160156
VIN	V	O	V	V	GJ	0.000754613
VIN	V	V	O	V	GJ	0.001730343
VIN	V	V	V	O	GJ	0.000892306
VIN	V	V	V	V	GJ	0.00082565
OAK	O	O	O	O	EX	0.795259949
OAK	V	O	O	O	EX	0.626213258
OAK	O	V	O	O	EX	0.434262948
OAK	O	O	V	O	EX	0.624232812
OAK	O	O	O	V	EX	0.712023785
OAK	V	V	O	O	EX	0.35656368
OAK	V	O	V	O	EX	0.417027622
OAK	V	O	O	V	EX	0.516557703
OAK	O	V	V	O	EX	0.192511855
OAK	O	V	O	V	EX	0.288098437
OAK	O	O	V	V	EX	0.561341943
OAK	O	V	V	V	EX	0.095277894
OAK	V	O	V	V	EX	0.369220007
OAK	V	V	O	V	EX	0.249930863
OAK	V	V	V	O	EX	0.111179996
OAK	V	V	V	V	EX	0.038658169
OAK	O	O	O	O	EX	0.792881588
OAK	V	O	O	O	EX	0.658556588
OAK	O	V	O	O	EX	0.401361948
OAK	O	O	V	O	EX	0.597816445
OAK	O	O	O	V	EX	0.728655845
OAK	V	V	O	O	EX	0.367762979
OAK	V	O	V	O	EX	0.453842469
OAK	V	O	O	V	EX	0.56894198
OAK	O	V	V	O	EX	0.15171087
OAK	O	V	O	V	EX	0.280563187
OAK	O	O	V	V	EX	0.525678927
OAK	O	V	V	V	EX	0.079571379
OAK	V	O	V	V	EX	0.349592382
OAK	V	V	O	V	EX	0.222853233
OAK	V	V	V	O	EX	0.077724138
OAK	V	V	V	V	EX	0.031782999
OAK	O	O	O	O	EX	0.782614592
OAK	V	O	O	O	EX	0.659018397
OAK	O	V	O	O	EX	0.448723173
OAK	O	O	V	O	EX	0.638794162
OAK	O	O	O	V	EX	0.70992627
OAK	V	V	O	O	EX	0.350444901
OAK	V	O	V	O	EX	0.438356164
OAK	V	O	O	V	EX	0.531492016
OAK	O	V	V	O	EX	0.134865688
OAK	O	V	O	V	EX	0.278233525
OAK	O	O	V	V	EX	0.519961586
OAK	O	V	V	V	EX	0.07655404
OAK	V	O	V	V	EX	0.3660292
OAK	V	V	O	V	EX	0.225852758
OAK	V	V	V	O	EX	0.117578818
OAK	V	V	V	V	EX	0.053968906
VIN	O	O	O	O	EX	0.455312436
VIN	V	O	O	O	EX	0.180602938
VIN	O	V	O	O	EX	0.23381295
VIN	O	O	V	O	EX	0.285458921
VIN	O	O	O	V	EX	0.356621193
VIN	V	V	O	O	EX	0.00412598
VIN	V	O	V	O	EX	0.009997917
VIN	V	O	O	V	EX	0.041402153
VIN	O	V	V	O	EX	0.00586895
VIN	O	V	O	V	EX	0.053852011
VIN	O	O	V	V	EX	0.292244338
VIN	O	V	V	V	EX	0.003277545
VIN	V	O	V	V	EX	0.003939223
VIN	V	V	O	V	EX	0.00179397
VIN	V	V	V	O	EX	0.002170109
VIN	V	V	V	V	EX	0.002283737
VIN	O	O	O	O	EX	0.428483227
VIN	V	O	O	O	EX	0.171578439
VIN	O	V	O	O	EX	0.242160279
VIN	O	O	V	O	EX	0.379544519
VIN	O	O	O	V	EX	0.380589849
VIN	V	V	O	O	EX	0.006786865
VIN	V	O	V	O	EX	0.014501848
VIN	V	O	O	V	EX	0.082577765
VIN	O	V	V	O	EX	0.019669828
VIN	O	V	O	V	EX	0.057629018
VIN	O	O	V	V	EX	0.324530394
VIN	O	V	V	V	EX	0.001666551
VIN	V	O	V	V	EX	0.003847499
VIN	V	V	O	V	EX	0.001998209
VIN	V	V	V	O	EX	0.001656315
VIN	V	V	V	V	EX	0.002495494
VIN	O	O	O	O	EX	0.462574339
VIN	V	O	O	O	EX	0.258051112
VIN	O	V	O	O	EX	0.309856249
VIN	O	O	V	O	EX	0.412209023
VIN	O	O	O	V	EX	0.37903894
VIN	V	V	O	O	EX	0.005524476
VIN	V	O	V	O	EX	0.007716371
VIN	V	O	O	V	EX	0.081015984
VIN	O	V	V	O	EX	0.013426087
VIN	O	V	O	V	EX	0.002347904
VIN	O	O	V	V	EX	0.290433823
VIN	O	V	V	V	EX	0.002006504
VIN	V	O	V	V	EX	0.004677397
VIN	V	V	O	V	EX	0.002012491
VIN	V	V	V	O	EX	0.00266461
VIN	V	V	V	V	EX	0.003827418
OAK	O	O	O	O	GLUC	0.994984284
OAK	V	O	O	O	GLUC	0.808632491
OAK	O	V	O	O	GLUC	0.965015964
OAK	O	O	V	O	GLUC	0.848127835
OAK	O	O	O	V	GLUC	0.969784269
OAK	V	V	O	O	GLUC	0.585252809
OAK	V	O	V	O	GLUC	0.34645556
OAK	V	O	O	V	GLUC	0.588714206
OAK	O	V	V	O	GLUC	0.5765574
OAK	O	V	O	V	GLUC	0.77319376
OAK	O	O	V	V	GLUC	0.626618552
OAK	O	V	V	V	GLUC	0.361040099
OAK	V	O	V	V	GLUC	0.286389414
OAK	V	V	O	V	GLUC	0.429166667
OAK	V	V	V	O	GLUC	0.264212316
OAK	V	V	V	V	GLUC	0.18792089
OAK	O	O	O	O	GLUC	0.992622673
OAK	V	O	O	O	GLUC	0.799764184
OAK	O	V	O	O	GLUC	0.975266208
OAK	O	O	V	O	GLUC	0.859433054
OAK	O	O	O	V	GLUC	0.966287598
OAK	V	V	O	O	GLUC	0.602105413
OAK	V	O	V	O	GLUC	0.344448217
OAK	V	O	O	V	GLUC	0.57916608
OAK	O	V	V	O	GLUC	0.692892206
OAK	O	V	O	V	GLUC	0.872790083
OAK	O	O	V	V	GLUC	0.734598123
OAK	O	V	V	V	GLUC	0.477414592
OAK	V	O	V	V	GLUC	0.278151732
OAK	V	V	O	V	GLUC	0.415579863
OAK	V	V	V	O	GLUC	0.278077172
OAK	V	V	V	V	GLUC	0.200570613
OAK	O	O	O	O	GLUC	0.992137625
OAK	V	O	O	O	GLUC	0.846699884
OAK	O	V	O	O	GLUC	0.972045317
OAK	O	O	V	O	GLUC	0.807127603
OAK	O	O	O	V	GLUC	0.963029817
OAK	V	V	O	O	GLUC	0.649149495
OAK	V	O	V	O	GLUC	0.36043552
OAK	V	O	O	V	GLUC	0.583889451
OAK	O	V	V	O	GLUC	0.638710124
OAK	O	V	O	V	GLUC	0.815588836
OAK	O	O	V	V	GLUC	0.664522182
OAK	O	V	V	V	GLUC	0.410828698
OAK	V	O	V	V	GLUC	0.234881025
OAK	V	V	O	V	GLUC	0.377315612
OAK	V	V	V	O	GLUC	0.206843718
OAK	V	V	V	V	GLUC	0.135674381
VIN	O	O	O	O	GLUC	0.747325214
VIN	V	O	O	O	GLUC	0.383853876
VIN	O	V	O	O	GLUC	0.528762699
VIN	O	O	V	O	GLUC	0.470346652
VIN	O	O	O	V	GLUC	0.542467787
VIN	V	V	O	O	GLUC	0.241241984
VIN	V	O	V	O	GLUC	0.244999301
VIN	V	O	O	V	GLUC	0.262990005
VIN	O	V	V	O	GLUC	0.315454853
VIN	O	V	O	V	GLUC	0.349142073
VIN	O	O	V	V	GLUC	0.362042115
VIN	O	V	V	V	GLUC	0.175987172
VIN	V	O	V	V	GLUC	0.128203347
VIN	V	V	O	V	GLUC	0.192775175
VIN	V	V	V	O	GLUC	0.102450487
VIN	V	V	V	V	GLUC	0.040833161
VIN	O	O	O	O	GLUC	0.719666985
VIN	V	O	O	O	GLUC	0.370120381
VIN	O	V	O	O	GLUC	0.459213656
VIN	O	O	V	O	GLUC	0.49546267
VIN	O	O	O	V	GLUC	0.600658071
VIN	V	V	O	O	GLUC	0.265934673
VIN	V	O	V	O	GLUC	0.225061082
VIN	V	O	O	V	GLUC	0.257551995
VIN	O	V	V	O	GLUC	0.290424389
VIN	O	V	O	V	GLUC	0.437959212
VIN	O	O	V	V	GLUC	0.394702798
VIN	O	V	V	V	GLUC	0.211712329
VIN	V	O	V	V	GLUC	0.136425648
VIN	V	V	O	V	GLUC	0.179341814
VIN	V	V	V	O	GLUC	0.098629756
VIN	V	V	V	V	GLUC	0.046051712
VIN	O	O	O	O	GLUC	0.769938443
VIN	V	O	O	O	GLUC	0.391721899
VIN	O	V	O	O	GLUC	0.544929926
VIN	O	O	V	O	GLUC	0.434634384
VIN	O	O	O	V	GLUC	0.582664526
VIN	V	V	O	O	GLUC	0.263557047
VIN	V	O	V	O	GLUC	0.222432945
VIN	V	O	O	V	GLUC	0.264517448
VIN	O	V	V	O	GLUC	0.254978735
VIN	O	V	O	V	GLUC	0.34538903
VIN	O	O	V	V	GLUC	0.420259064
VIN	O	V	V	V	GLUC	0.213104757
VIN	V	O	V	V	GLUC	0.146173278
VIN	V	V	O	V	GLUC	0.177687375
VIN	V	V	V	O	GLUC	0.11947145
VIN	V	V	V	V	GLUC	0.035969266
