# Supplementary material for: Gene–Environment Interactions at Nucleotide Resolution
Source: PLoS Genet. 2010 Sep 30;6(9):e1001144. doi: 10.1371/journal.pgen.1001144 (PMC2947989; doi:10.1371/journal.pgen.1001144)
Supplement: Table S1 — Mean % sporulation efficiency for each QTN-background combination in each environment. O = oak genotype, V = vineyard genotype. (0.03 MB XLS) [file pgen.1001144.s005.xls]

## Sheet: means_and_sds.txt
Table S1. Mean % sporulation efficiency for each QTN-background combination in each environment. O = oak genotype, V = vineyard genotype
Background	Genotype (rme1, rsf1, ime_coding, ime_nc)	Glucose	Fructose	Sucrose	Maltose	Raffinose	Exudate	Grape juice	Galactose
Oak	OOOO	99.3248	99.6665	99.117	99.1652	97.536	79.0252	56.1837	90.6285
	OOOV	96.6367	98.0639	96.8341	98.4027	97.303	71.6869	45.1073	82.3376
	OVOO	97.0776	98.4485	97.1038	97.9552	96.2657	42.8116	28.6434	82.2269
	OOVO	83.8229	86.0406	86.7984	97.232	95.9002	62.0281	36.4458	67.221
	VOOO	81.8366	77.5662	75.5259	97.0649	94.4294	64.7929	38.3148	74.7049
	OOVV	67.5246	72.6814	74.8268	94.9551	94.5943	53.5661	25.4424	58.356
	OVOV	82.0524	85.2143	86.0316	94.2743	94.8123	28.2298	14.22	69.5991
	VOOV	58.3923	58.2987	57.4828	87.929	93.5112	53.8997	26.7659	58.1802
	OVVO	63.6053	65.0941	60.8433	87.8956	88.3089	15.9696	4.45686	56.125
	VVOO	61.2169	60.1305	56.7319	86.1877	93.8608	35.8257	19.7568	59.0114
	VOVO	35.0446	32.3605	38.0042	66.1009	91.15	43.6409	19.5067	39.7882
	OVVV	41.6428	47.4172	48.5676	67.9875	70.2976	8.38011	1.69935	40.2575
	VVOV	40.7354	35.6029	38.6959	61.926	79.6221	23.2879	10.1373	45.4635
	VOVV	26.6474	18.95	26.8817	45.8822	79.2419	36.1614	14.1162	30.3552
	VVVO	24.9711	18.1952	20.752	36.4804	63.1881	10.2161	2.53172	26.7371
	VVVV	17.4722	11.614	13.5656	16.7007	48.1733	4.147	0.508419	16.7246
Vineyard	OOOO	74.5644	74.7855	78.8473	80.1083	88.0165	44.879	27.0077	82.4482
	OOOV	57.5263	57.4312	63.633	62.6281	82.7916	37.2083	16.9312	75.3101
	OVOO	51.0969	50.5281	56.0112	59.9578	79.0063	26.1943	3.16567	77.2807
	OOVO	46.6815	47.008	49.5037	57.9798	77.8436	35.9071	11.627	74.618
	VOOO	38.1899	36.8596	42.9314	48.2052	76.8747	20.3411	6.71524	64.5709
	OOVV	39.2335	36.7771	43.5849	43.5663	72.4327	30.2403	2.6779	65.9849
	OVOV	37.7497	34.7633	39.4247	33.247	70.8835	3.7943	0.181372	65.3541
	VOOV	26.1686	24.7019	29.6373	28.4615	59.9034	6.8332	1.91627	42.3555
	OVVO	28.6953	28.7399	34.1827	30.4432	59.8471	1.29883	0.178534	61.3472
	VVOO	25.6911	22.4593	28.9993	25.7347	47.6346	0.547911	0.175924	52.6206
	VOVO	23.0831	20.3239	25.3047	25.6578	50.5287	1.07387	0.243873	38.1162
	OVVV	20.0268	22.2613	27.3133	17.699	39.0734	0.231687	0.129454	49.2699
	VVOV	18.3268	10.6219	15.8573	7.82395	23.7355	0.193489	0.130914	33.0232
	VOVV	13.6934	8.343	11.7182	7.9703	29.8179	0.415471	0.075597	16.4338
	VVVO	10.6851	5.36592	6.28615	4.00503	13.5198	0.216368	0.103247	18.1325
	VVVV	4.09514	1.18289	2.42459	0.830134	5.02714	0.286888	0.100862	5.956
