# Supplementary material for: Gene–Environment Interactions at Nucleotide Resolution
Source: PLoS Genet. 2010 Sep 30;6(9):e1001144. doi: 10.1371/journal.pgen.1001144 (PMC2947989; doi:10.1371/journal.pgen.1001144)
Supplement: Table S2 — Standard deviation of % sporulation efficiency for each QTN-background combination in each environment. O = oak genotype, V = vineyard genotype. (0.03 MB XLS) [file pgen.1001144.s006.xls]

## Sheet: means_and_sds.txt
Table S2. Standard deviation of % sporulation efficiency for each QTN-background combination in each environment. O = oak genotype, V = vineyard genotype
Background	Genotype (rme1, rsf1, ime_coding, ime_nc)	Glucose	Fructose	Sucrose	Maltose	Raffinose	Grape juice	Exudate	Galactose
Oak	OOOO	0.152293	0.212883	0.336685	0.342548	1.63647	2.57844	0.672028	3.39712
	OOOV	0.337793	0.14101	1.06128	0.554042	1.1211	0.821143	1.02618	2.18468
	OVOO	0.524171	0.322621	1.21514	0.0409758	2.00524	2.09764	2.42716	1.94312
	OOVO	2.75218	1.7874	1.74665	0.540447	3.10483	1.41508	2.07727	3.87415
	VOOO	2.49357	6.30071	2.77987	0.643696	1.27364	1.02465	1.88082	3.25434
	OOVV	5.47828	3.16003	3.94119	0.984397	1.6136	1.25967	2.24235	1.4016
	OVOV	4.99813	2.44101	1.87984	0.553362	2.1007	4.37799	0.515629	4.32747
	VOOV	0.477415	1.25715	8.40596	4.38263	3.6882	2.03407	2.69866	2.31568
	OVVO	5.82129	2.24406	2.43718	1.77986	5.41451	2.7537	2.96411	0.702311
	VVOO	3.31158	3.38799	1.52968	2.31104	0.280957	1.36899	0.878236	3.70131
	VOVO	0.870883	2.16986	4.79665	6.78341	1.20259	1.79685	1.84845	3.01883
	OVVV	5.83889	1.48123	2.5387	8.48518	4.71912	1.30086	1.0053	1.2623
	VVOV	2.68864	1.76082	2.20066	2.26722	0.326108	3.12103	1.48434	1.05129
	VOVV	2.76687	3.70426	2.18979	4.66729	0.711398	0.89804	1.05324	0.938908
	VVVO	3.77659	1.32218	2.4641	1.35095	5.93665	1.23563	2.14034	5.57266
	VVVV	3.44026	1.72631	1.67726	1.99272	6.23399	0.280193	1.13571	2.96299
Vineyard	OOOO	2.51779	1.4817	4.25263	2.05465	1.7566	3.67988	1.79571	0.788684
	OOOV	2.97928	0.0604557	9.26933	3.96409	1.20695	2.08283	1.3413	1.7392
	OVOO	4.55444	1.72249	3.23634	1.57317	0.883529	1.2213	4.17033	1.0081
	OOVO	3.05676	2.25796	2.42106	2.61499	0.868305	3.50824	6.58086	0.187428
	VOOO	1.09327	0.411013	0.635371	2.04966	0.955263	0.892264	4.75345	1.74015
	OOVV	2.91806	1.48763	3.31115	2.49865	2.36075	0.268258	1.91844	2.85936
	OVOV	5.23956	0.770278	4.09058	1.89038	3.63051	0.0955824	3.0884	5.1661
	VOOV	0.366111	1.01424	4.02745	1.80292	4.7417	0.927857	2.3335	1.84675
	OVVO	3.03872	0.28937	5.11614	1.92659	7.32764	0.0137	0.691085	1.65872
	VVOO	1.36219	0.277744	3.64492	2.32793	2.38136	0.0673111	0.133102	1.74746
	VOVO	1.23402	0.779844	4.48095	0.999473	2.61863	0.0952217	0.345286	3.75925
	OVVV	2.10394	1.22809	4.94407	0.658888	4.56389	0.0268108	0.0849158	3.35235
	VVOV	0.82748	1.42021	2.21951	1.07329	0.398852	0.0371337	0.0122249	2.70145
	VOVV	0.899575	1.02497	1.36965	0.11695	3.56569	0.00721481	0.0454981	3.13477
	VVVO	1.10957	0.28542	0.168179	0.395883	2.76271	0.0121423	0.0504178	2.41139
	VVVV	0.504226	0.177606	0.576879	0.109885	0.0977852	0.031627	0.0836841	0.549857
