# Supplementary material for: Gene–Environment Interactions at Nucleotide Resolution
Source: PLoS Genet. 2010 Sep 30;6(9):e1001144. doi: 10.1371/journal.pgen.1001144 (PMC2947989; doi:10.1371/journal.pgen.1001144)
Supplement: Table S3 — Coefficients in our final model of sporulation efficiency. Coefficients with P values that pass bonferroni correction (P<0.00075) are labeled with an asterisk. (0.03 MB XLS) [file pgen.1001144.s007.xls]

## Sheet: model.txt
Table S3. Coefficients in our final model of sporulation efficiency.
Coefficients with P values that pass bonferroni correction (P<0.00075) are labeled with an asterisk.
Coefficient	Estimate	Std. Error	t-value	Pr(>|t|)
RME1	-33.2074	1.2958	-25.627	< 2e-16	*
RSF1	-13.7205	1.5227	-9.011	< 2e-16	*
IME_CODING	-27.2713	1.5227	-17.91	< 2e-16	*
IME_NC	-12.0304	0.6991	-17.209	< 2e-16	*
Exudate	-23.169	2.3116	-10.023	< 2e-16	*
Galactose	-13.3061	2.3116	-5.756	1.29e-08	*
Grape juice	-53.8011	2.3116	-23.274	< 2e-16
Maltose	7.6252	2.3199	3.287	0.001064
Raffinose	0.5465	2.3116	0.236	0.813185
Background	-32.8667	1.2958	-25.364	< 2e-16	*
Exudate:Background	-7.1662	2.4194	-2.962	0.00316
Galactose:Background	25.5828	2.4194	10.574	< 2e-16	*
Grape juice:Background	4.5978	2.4194	1.9	0.057793
Maltose:Background	-10.4114	2.451	-4.248	2.45e-05	*
Raffinose:Background	13.1019	2.4194	5.415	8.43e-08	*
RME1:Exudate	10.3336	2.4194	4.271	2.21e-05	*
RME1:Galactose	11.1018	2.4194	4.589	5.29e-06	*
RME1:Grape juice	17.9471	2.4194	7.418	3.46e-13	*
RME1:Maltose	13.8646	2.451	5.657	2.25e-08	*
RME1:Raffinose	23.4646	2.4194	9.699	< 2e-16	*
IME_CODING:Exudate	9.3211	2.7884	3.343	0.000874
IME_CODING:Galactose	9.6906	2.7884	3.475	0.000542	*
IME_CODING:Grape juice	8.6983	2.7884	3.119	0.001887
IME_CODING:Maltose	14.475	2.8007	5.168	3.09e-07	*
IME_CODING:Raffinose	27.4588	2.7884	9.847	< 2e-16	*
IME_CODING:Background	9.2765	1.6421	5.649	2.35e-08	*
RSF1:Exudate	-27.9495	2.7884	-10.023	< 2e-16	*
RSF1:Galactose	6.6418	2.7884	2.382	0.017489
RSF1:Grape juice	-13.8211	2.7884	-4.957	9.02e-07	*
RSF1:Maltose	4.4224	2.8007	1.579	0.114774
RSF1:Raffinose	15.5869	2.7884	5.59	3.26e-08	*
IME_NC:Exudate	4.1425	1.3942	2.971	0.003068
IME_NC:Galactose	-1.1331	1.3942	-0.813	0.41666
IME_NC:Grape juice	6.0981	1.3942	4.374	1.41e-05	*
IME_NC:Maltose	-2.4813	1.4003	-1.772	0.076838
IME_NC:Raffinose	1.2373	1.3942	0.887	0.375134
RME1:IME_CODING	-3.8586	1.6421	-2.35	0.019062
RME1:RSF1	0.616	1.6421	0.375	0.707668
RSF1:IME_CODING	-7.6492	1.8466	-4.142	3.86e-05	*
RSF1:Background	-4.3222	1.6421	-2.632	0.008675
IME_CODING:Exudate:Background	-1.1863	2.7884	-0.425	0.67066
IME_CODING:Galactose:Type	-5.1421	2.7884	-1.844	0.065594
IME_CODING:Grape juice:Background	-1.4107	2.7884	-0.506	0.613085
IME_CODING:Maltose:Type	-6.3332	2.8007	-2.261	0.024045
IME_CODING:Raffinose:Type	-21.1111	2.7884	-7.571	1.18e-13	*
RME1:IME_CODING:Exudate	2.7606	2.7884	0.99	0.322509
RME1:IME_CODING:Galactose	-10.03	2.7884	-3.597	0.000345	*
RME1:IME_CODING:Grape juice	5.9372	2.7884	2.129	0.033585
RME1:IME_CODING:Maltose	-13.5727	2.8007	-4.846	1.55e-06	*
RME1:IME_CODING:Raffinose	-9.3959	2.7884	-3.37	0.000794
RME1:RSF1:Exudate	13.1046	2.7884	4.7	3.14e-06	*
RME1:RSF1:Galactose	-5.2186	2.7884	-1.872	0.061691
RME1:RSF1:Grape juice	8.0228	2.7884	2.877	0.004135
RME1:RSF1:Maltose	-6.9574	2.8007	-2.484	0.013218
RME1:RSF1:Raffinose	-15.3911	2.7884	-5.52	4.79e-08	*
RSF1:IME_CODING:Exudate	0.1066	2.7884	0.038	0.969515
RSF1:IME_CODING:Galactose	-3.1261	2.7884	-1.121	0.262626
RSF1:IME_CODING:Grape juice	5.9327	2.7884	2.128	0.033719
RSF1:IME_CODING:Maltose	-4.923	2.8007	-1.758	0.079218
RSF1:IME_CODING:Raffinose	-11.7714	2.7884	-4.222	2.75e-05	*
RME1:RSF1:IME_CODING	6.357	1.7096	3.718	0.000217	*
RSF1:Exudate:Background	19.4961	2.7884	6.992	6.37e-12	*
RSF1:Galactose:Background	1.5929	2.7884	0.571	0.568018
RSF1:Grape juice:Background	15.1338	2.7884	5.427	7.9e-08	*
RSF1:Maltose:Background	-3.8806	2.8007	-1.386	0.166315
RSF1:Raffinose:Background	-10.7718	2.7884	-3.863	0.000122	*
RSF1:IME_CODING:Background	7.6018	1.7096	4.447	1.02e-05	*
