# Supplementary material for: Gene–Environment Interactions at Nucleotide Resolution
Source: PLoS Genet. 2010 Sep 30;6(9):e1001144. doi: 10.1371/journal.pgen.1001144 (PMC2947989; doi:10.1371/journal.pgen.1001144)
Supplement: Table S4 — Coefficients from a model of the oak background in Yglu. (0.03 MB XLS) [file pgen.1001144.s008.xls]

## Sheet: YGlu summary.txt
Table S4. Coefficients from a model of the oak background in Yglu
Coefficient	Estimate	Std. Error	t value	Pr(>|t|)
(Intercept)	0.993694	0.0117269	84.7363	2.68335e-114
RMEV	-0.210599	0.0165843	-12.6987	2.04707e-24
RSFV	-0.0182617	0.0165843	-1.10114	0.272901
IMECV	-0.138155	0.0165843	-8.33042	1.0674e-13
IMENCV	-0.0219121	0.0165843	-1.32125	0.188775
RMEV:RSFV	-0.171236	0.0234538	-7.30099	2.6848e-11
RMEV:IMECV	-0.293577	0.0234538	-12.5172	5.71428e-24
RMEV:IMENCV	-0.180604	0.0234538	-7.70041	3.23496e-12
RSFV:IMECV	-0.205469	0.0234538	-8.76058	9.96683e-15
RSFV:IMENCV	-0.109193	0.0234538	-4.65566	7.96235e-06
IMECV:IMENCV	-0.116852	0.0234538	-4.98221	1.99442e-06
RMEV:RSFV:IMECV	0.256663	0.0331687	7.73812	2.64373e-12
RMEV:RSFV:IMENCV	0.101559	0.0331687	3.06188	0.00268124
RMEV:IMECV:IMENCV	0.2096	0.0331687	6.31923	3.99998e-09
RSFV:IMECV:IMENCV	0.0749062	0.0331687	2.25834	0.025617
RMEV:RSFV:IMECV:IMENCV	-0.0283927	0.0469076	-0.60529	0.546058
